# Supplementary material for: Assessment of bidirectional relationships between hypothyroidism and endometrial cancer: a two-sample Mendelian randomization study
Source: Front Endocrinol (Lausanne). 2024 May 16;15:1308208. doi: 10.3389/fendo.2024.1308208 (PMC11137162; doi:10.3389/fendo.2024.1308208)
Supplement: Supplementary file 2 [file Table_1.xls]

## Sheet: Table S1
Table S1. Details of the GWAS included in the Mendelian randomization.
Trait	Id	Cases	Controls	Number of SNPs
Endometrial cancer	ebi-a-GCST006464	12906	108979	9470555
Non-endometrioid EC	ebi-a-GCST006466	1230	35447	9464330
Endometrioid EC	ebi-a-GCST006465	8758	46126	9470555
Autoimmune hypothyroidism	finn-b-E4_HYTHY_AI_STRICT	22997	175475	9464330
Hypothyroidism	finn-b-HYPOTHYROIDISM	26342	59827	16378441
EC, endometrial cancer; SNP, single nucleotide polymorphism.

## Sheet: TableS2
Table S2. Information of identified SNPs in exposure (hypothyroidism) and outcome（endometrial cancer ）.
SNP	effect_allele.outcome	other_allele.outcome	beta.outcome	se.outcome	pval.outcome	samplesize.outcome	outcome	eaf.outcome	id.outcome
rs78782944	T	C	-0.0409164	0.0347117	0.238498	121885	Endometrial cancer || id:ebi-a-GCST006464	0.0682611	ebi-a-GCST006464
rs12175489	A	G	-0.00978069	0.0235162	0.677475	121885	Endometrial cancer || id:ebi-a-GCST006464	0.123385	ebi-a-GCST006464
rs9277557	C	T	0.0187416	0.0181643	0.302176	121885	Endometrial cancer || id:ebi-a-GCST006464	0.228353	ebi-a-GCST006464
rs210192	G	A	-0.0056626	0.0162044	0.726753	121885	Endometrial cancer || id:ebi-a-GCST006464	0.336263	ebi-a-GCST006464
rs7850258	G	A	-0.0121567	0.0160852	0.449785	121885	Endometrial cancer || id:ebi-a-GCST006464	0.670916	ebi-a-GCST006464
rs17364832	G	T	0.0256722	0.0171017	0.133318	121885	Endometrial cancer || id:ebi-a-GCST006464	0.272369	ebi-a-GCST006464
rs9497965	T	C	0.0146915	0.0159489	0.356965	121885	Endometrial cancer || id:ebi-a-GCST006464	0.392675	ebi-a-GCST006464
rs2553610	G	C	0.012479	0.0155867	0.423353	121885	Endometrial cancer || id:ebi-a-GCST006464	0.406106	ebi-a-GCST006464
rs897586	A	G	-0.0277494	0.0159309	0.0815324	121885	Endometrial cancer || id:ebi-a-GCST006464	0.353789	ebi-a-GCST006464
rs1915930	T	G	-0.0377139	0.0157372	0.0165531	121885	Endometrial cancer || id:ebi-a-GCST006464	0.545569	ebi-a-GCST006464
rs17008423	T	C	-0.0268929	0.0197099	0.17243	121885	Endometrial cancer || id:ebi-a-GCST006464	0.194706	ebi-a-GCST006464
rs2111485	G	A	-0.0169453	0.0157302	0.281372	121885	Endometrial cancer || id:ebi-a-GCST006464	0.614578	ebi-a-GCST006464
rs7568275	C	G	0.0256039	0.0187286	0.171593	121885	Endometrial cancer || id:ebi-a-GCST006464	0.77228	ebi-a-GCST006464
rs3087243	A	G	0.00475824	0.0153815	0.757058	121885	Endometrial cancer || id:ebi-a-GCST006464	0.428363	ebi-a-GCST006464
rs7754251	C	G	-0.0143656	0.0154739	0.353211	121885	Endometrial cancer || id:ebi-a-GCST006464	0.567733	ebi-a-GCST006464
rs3008034	C	T	0.0211185	0.0168686	0.210592	121885	Endometrial cancer || id:ebi-a-GCST006464	0.303467	ebi-a-GCST006464
rs10494077	A	G	0.000853648	0.0182468	0.962686	121885	Endometrial cancer || id:ebi-a-GCST006464	0.233125	ebi-a-GCST006464
rs2476601	G	A	-0.013581	0.0256187	0.596028	121885	Endometrial cancer || id:ebi-a-GCST006464	0.898169	ebi-a-GCST006464
rs1203943	C	T	0.0422462	0.0184914	0.0223337	121885	Endometrial cancer || id:ebi-a-GCST006464	0.783461	ebi-a-GCST006464
rs10974437	G	A	0.00439872	0.0177702	0.804495	121885	Endometrial cancer || id:ebi-a-GCST006464	0.266024	ebi-a-GCST006464
rs597808	G	A	0.0936402	0.0153567	1.07624e-09	121885	Endometrial cancer || id:ebi-a-GCST006464	0.51889	ebi-a-GCST006464
rs229531	C	T	0.000796214	0.0153525	0.958639	121885	Endometrial cancer || id:ebi-a-GCST006464	0.423515	ebi-a-GCST006464
rs7599564	G	A	-0.0108949	0.0155211	0.482713	121885	Endometrial cancer || id:ebi-a-GCST006464	0.602465	ebi-a-GCST006464
rs1317983	C	T	-0.0027094	0.0168191	0.872022	121885	Endometrial cancer || id:ebi-a-GCST006464	0.694802	ebi-a-GCST006464
rs12348448	G	A	-0.00647824	0.0181396	0.720993	121885	Endometrial cancer || id:ebi-a-GCST006464	0.418043	ebi-a-GCST006464
rs143117642	A	G	0.0296253	0.0542806	0.585216	121885	Endometrial cancer || id:ebi-a-GCST006464	0.0245919	ebi-a-GCST006464
rs10760344	T	G	0.0111428	0.0160469	0.487435	121885	Endometrial cancer || id:ebi-a-GCST006464	0.335632	ebi-a-GCST006464
rs9271365	G	T	-0.0287047	0.0155088	0.0641904	121885	Endometrial cancer || id:ebi-a-GCST006464	0.42619	ebi-a-GCST006464
rs1993945	T	A	0.0190522	0.0157227	0.225604	121885	Endometrial cancer || id:ebi-a-GCST006464	0.380541	ebi-a-GCST006464
rs1534430	T	C	0.0129908	0.0156494	0.406476	121885	Endometrial cancer || id:ebi-a-GCST006464	0.397859	ebi-a-GCST006464
rs17786733	A	T	0.0222887	0.0155095	0.150688	121885	Endometrial cancer || id:ebi-a-GCST006464	0.401181	ebi-a-GCST006464
rs11171710	A	G	0.011692	0.0155248	0.451377	121885	Endometrial cancer || id:ebi-a-GCST006464	0.451327	ebi-a-GCST006464

## Sheet: TableS3
Table S3. Information of identified SNPs in exposure ( autoimmune hypothyroidism) and outcome（endometrial cancer ）.
SNP	effect_allele.outcome	other_allele.outcome	beta.outcome	se.outcome	pval.outcome	samplesize.outcome	outcome	eaf.outcome	id.outcome
rs116269526	T	C	-0.0597623	0.0505917	0.237496	121885	Endometrial cancer || id:ebi-a-GCST006464	0.026522	ebi-a-GCST006464
rs9296422	C	G	0.0858442	0.0175547	1.00788e-06	121885	Endometrial cancer || id:ebi-a-GCST006464	0.246567	ebi-a-GCST006464
rs794999	G	A	0.0118463	0.0175274	0.499121	121885	Endometrial cancer || id:ebi-a-GCST006464	0.750507	ebi-a-GCST006464
rs7850258	G	A	-0.0121567	0.0160852	0.449785	121885	Endometrial cancer || id:ebi-a-GCST006464	0.670916	ebi-a-GCST006464
rs74745605	G	A	-0.0245536	0.0215678	0.254937	121885	Endometrial cancer || id:ebi-a-GCST006464	0.168056	ebi-a-GCST006464
rs9497965	T	C	0.0146915	0.0159489	0.356965	121885	Endometrial cancer || id:ebi-a-GCST006464	0.392675	ebi-a-GCST006464
rs10118880	A	G	0.0121659	0.0167636	0.468003	121885	Endometrial cancer || id:ebi-a-GCST006464	0.684705	ebi-a-GCST006464
rs11571297	C	T	0.000572263	0.0151922	0.969952	121885	Endometrial cancer || id:ebi-a-GCST006464	0.462889	ebi-a-GCST006464
rs4853458	G	A	0.0249588	0.018708	0.182162	121885	Endometrial cancer || id:ebi-a-GCST006464	0.771826	ebi-a-GCST006464
rs11675342	T	C	0.0230048	0.0153061	0.132844	121885	Endometrial cancer || id:ebi-a-GCST006464	0.430597	ebi-a-GCST006464
rs9842232	G	C	0.0405927	0.0158286	0.0103319	121885	Endometrial cancer || id:ebi-a-GCST006464	0.451731	ebi-a-GCST006464
rs10748781	A	C	-0.0232534	0.0157979	0.14104	121885	Endometrial cancer || id:ebi-a-GCST006464	0.578381	ebi-a-GCST006464
rs11662485	A	G	-0.0159684	0.0374337	0.669687	121885	Endometrial cancer || id:ebi-a-GCST006464	0.0495641	ebi-a-GCST006464
rs244687	G	A	-0.0262921	0.0230403	0.253814	121885	Endometrial cancer || id:ebi-a-GCST006464	0.865502	ebi-a-GCST006464
rs2983511	C	G	0.0204975	0.0168719	0.22441	121885	Endometrial cancer || id:ebi-a-GCST006464	0.30321	ebi-a-GCST006464
rs28366320	A	G	0.0104868	0.0169507	0.536139	121885	Endometrial cancer || id:ebi-a-GCST006464	0.426892	ebi-a-GCST006464
rs3775291	T	C	0.0140245	0.0166073	0.398404	121885	Endometrial cancer || id:ebi-a-GCST006464	0.301824	ebi-a-GCST006464
rs30233	A	G	0.0101231	0.0153402	0.509316	121885	Endometrial cancer || id:ebi-a-GCST006464	0.572528	ebi-a-GCST006464
rs7310615	G	C	0.0984401	0.015307	1.26716e-10	121885	Endometrial cancer || id:ebi-a-GCST006464	0.519437	ebi-a-GCST006464
rs1990760	T	C	-0.0134421	0.015749	0.393368	121885	Endometrial cancer || id:ebi-a-GCST006464	0.615951	ebi-a-GCST006464
rs12897126	A	T	0.00346136	0.0223898	0.87714	121885	Endometrial cancer || id:ebi-a-GCST006464	0.869337	ebi-a-GCST006464
rs7754251	C	G	-0.0143656	0.0154739	0.353211	121885	Endometrial cancer || id:ebi-a-GCST006464	0.567733	ebi-a-GCST006464
rs10494077	A	G	0.000853648	0.0182468	0.962686	121885	Endometrial cancer || id:ebi-a-GCST006464	0.233125	ebi-a-GCST006464
rs56983610	A	C	-0.00902846	0.0204322	0.658581	121885	Endometrial cancer || id:ebi-a-GCST006464	0.163659	ebi-a-GCST006464
rs2476601	G	A	-0.013581	0.0256187	0.596028	121885	Endometrial cancer || id:ebi-a-GCST006464	0.898169	ebi-a-GCST006464
rs2928167	G	A	0.0326304	0.0226713	0.150071	121885	Endometrial cancer || id:ebi-a-GCST006464	0.140446	ebi-a-GCST006464
rs4549506	T	A	-0.014696	0.0154278	0.340812	121885	Endometrial cancer || id:ebi-a-GCST006464	0.507408	ebi-a-GCST006464
rs1203943	C	T	0.0422462	0.0184914	0.0223337	121885	Endometrial cancer || id:ebi-a-GCST006464	0.783461	ebi-a-GCST006464
rs7902146	T	C	0.0354864	0.017796	0.0461456	121885	Endometrial cancer || id:ebi-a-GCST006464	0.743107	ebi-a-GCST006464
rs10410204	T	C	0.0380622	0.0158073	0.0160454	121885	Endometrial cancer || id:ebi-a-GCST006464	0.58995	ebi-a-GCST006464
rs116909374	T	C	0.0678758	0.0498401	0.173239	121885	Endometrial cancer || id:ebi-a-GCST006464	0.0297907	ebi-a-GCST006464
rs7320607	A	G	0.0259405	0.017008	0.127211	121885	Endometrial cancer || id:ebi-a-GCST006464	0.272461	ebi-a-GCST006464
rs229541	A	G	0.000267191	0.0153544	0.986116	121885	Endometrial cancer || id:ebi-a-GCST006464	0.419953	ebi-a-GCST006464
rs10116520	G	A	0.00950338	0.0155643	0.541472	121885	Endometrial cancer || id:ebi-a-GCST006464	0.387153	ebi-a-GCST006464
rs4409785	C	T	0.00139549	0.0202545	0.945071	121885	Endometrial cancer || id:ebi-a-GCST006464	0.170489	ebi-a-GCST006464
rs76169968	A	G	0.0221478	0.0277085	0.424108	121885	Endometrial cancer || id:ebi-a-GCST006464	0.0864135	ebi-a-GCST006464
rs2712172	A	G	0.00826481	0.0173297	0.633422	121885	Endometrial cancer || id:ebi-a-GCST006464	0.266587	ebi-a-GCST006464
rs12091047	T	C	0.00486917	0.0161028	0.762362	121885	Endometrial cancer || id:ebi-a-GCST006464	0.354635	ebi-a-GCST006464
rs7043516	C	A	0.0382125	0.0229146	0.0953938	121885	Endometrial cancer || id:ebi-a-GCST006464	0.121463	ebi-a-GCST006464
rs13293763	C	G	0.00913722	0.02533	0.718304	121885	Endometrial cancer || id:ebi-a-GCST006464	0.102148	ebi-a-GCST006464
rs1964690	G	C	-0.0212945	0.0155847	0.171823	121885	Endometrial cancer || id:ebi-a-GCST006464	0.393357	ebi-a-GCST006464
rs60026049	C	T	0.0755437	0.0441259	0.086896	121885	Endometrial cancer || id:ebi-a-GCST006464	0.0320014	ebi-a-GCST006464
rs11150188	G	A	0.019332	0.0161184	0.23038	121885	Endometrial cancer || id:ebi-a-GCST006464	0.332888	ebi-a-GCST006464
rs12922725	G	A	-0.0130826	0.0203028	0.519334	121885	Endometrial cancer || id:ebi-a-GCST006464	0.742116	ebi-a-GCST006464
rs2402240	A	G	-0.0115207	0.0198778	0.5622	121885	Endometrial cancer || id:ebi-a-GCST006464	0.19497	ebi-a-GCST006464
rs881858	A	G	-0.00286126	0.0167695	0.86452	121885	Endometrial cancer || id:ebi-a-GCST006464	0.6941	ebi-a-GCST006464
rs61916675	G	A	-0.00280864	0.0165782	0.865468	121885	Endometrial cancer || id:ebi-a-GCST006464	0.330262	ebi-a-GCST006464
rs13152267	A	G	-0.0307834	0.0198336	0.120644	121885	Endometrial cancer || id:ebi-a-GCST006464	0.193557	ebi-a-GCST006464
rs10517086	A	G	0.0050409	0.0165633	0.760867	121885	Endometrial cancer || id:ebi-a-GCST006464	0.29547	ebi-a-GCST006464
rs9271365	G	T	-0.0287047	0.0155088	0.0641904	121885	Endometrial cancer || id:ebi-a-GCST006464	0.42619	ebi-a-GCST006464
rs2856822	C	A	-0.00532573	0.0168599	0.752092	121885	Endometrial cancer || id:ebi-a-GCST006464	0.297478	ebi-a-GCST006464
rs1993945	T	A	0.0190522	0.0157227	0.225604	121885	Endometrial cancer || id:ebi-a-GCST006464	0.380541	ebi-a-GCST006464
rs1534430	T	C	0.0129908	0.0156494	0.406476	121885	Endometrial cancer || id:ebi-a-GCST006464	0.397859	ebi-a-GCST006464
rs7090504	A	T	-0.0391081	0.0191111	0.0407211	121885	Endometrial cancer || id:ebi-a-GCST006464	0.196515	ebi-a-GCST006464
rs61938963	T	C	-0.0378519	0.0162358	0.0197333	121885	Endometrial cancer || id:ebi-a-GCST006464	0.333229	ebi-a-GCST006464

## Sheet: TableS4
Table S4. Information of identified SNPs in exposure (endometrial cancer) and outcome（ hypothyroidism）.
SNP	effect_allele.outcome	other_allele.outcome	beta.outcome	se.outcome	pval.outcome	samplesize.outcome	outcome	eaf.outcome	id.outcome
rs139584729	G	C	-0.0487	0.0614	0.4273	#NAME?	Hypothyroidism (congenital or acquired) || id:finn-b-HYPOTHYROIDISM	0.01273	finn-b-HYPOTHYROIDISM
rs148261157	A	G	0.0368	0.0365	0.3134	#NAME?	Hypothyroidism (congenital or acquired) || id:finn-b-HYPOTHYROIDISM	0.03612	finn-b-HYPOTHYROIDISM
rs882380	A	C	-0.0064	0.0139	0.6442	#NAME?	Hypothyroidism (congenital or acquired) || id:finn-b-HYPOTHYROIDISM	0.6094	finn-b-HYPOTHYROIDISM
rs113998067	C	T	-0.0582	0.0463	0.2084	#NAME?	Hypothyroidism (congenital or acquired) || id:finn-b-HYPOTHYROIDISM	0.0226	finn-b-HYPOTHYROIDISM
rs10835920	T	C	0.0045	0.0147	0.7597	#NAME?	Hypothyroidism (congenital or acquired) || id:finn-b-HYPOTHYROIDISM	0.311	finn-b-HYPOTHYROIDISM
rs4767257	T	C	0.039	0.0157	0.01279	#NAME?	Hypothyroidism (congenital or acquired) || id:finn-b-HYPOTHYROIDISM	0.2515	finn-b-HYPOTHYROIDISM
rs937213	C	T	-0.0064	0.0137	0.641501	#NAME?	Hypothyroidism (congenital or acquired) || id:finn-b-HYPOTHYROIDISM	0.4514	finn-b-HYPOTHYROIDISM
rs7981863	T	C	-0.0051	0.0179	0.7771	#NAME?	Hypothyroidism (congenital or acquired) || id:finn-b-HYPOTHYROIDISM	0.1757	finn-b-HYPOTHYROIDISM
rs4733613	G	C	0.0224	0.0204	0.2717	#NAME?	Hypothyroidism (congenital or acquired) || id:finn-b-HYPOTHYROIDISM	0.8686	finn-b-HYPOTHYROIDISM
rs1679014	C	T	-0.087	0.0307	0.00453503	#NAME?	Hypothyroidism (congenital or acquired) || id:finn-b-HYPOTHYROIDISM	0.9483	finn-b-HYPOTHYROIDISM
rs2747716	G	A	0.0168	0.0139	0.2265	#NAME?	Hypothyroidism (congenital or acquired) || id:finn-b-HYPOTHYROIDISM	0.4006	finn-b-HYPOTHYROIDISM
rs3184504	C	T	-0.1629	0.0138	2.28087e-32	#NAME?	Hypothyroidism (congenital or acquired) || id:finn-b-HYPOTHYROIDISM	0.5877	finn-b-HYPOTHYROIDISM
rs1740828	A	G	-0.0098	0.0136	0.4741	#NAME?	Hypothyroidism (congenital or acquired) || id:finn-b-HYPOTHYROIDISM	0.4951	finn-b-HYPOTHYROIDISM
rs17601876	G	A	0.0349	0.0136	0.01032	#NAME?	Hypothyroidism (congenital or acquired) || id:finn-b-HYPOTHYROIDISM	0.5028	finn-b-HYPOTHYROIDISM
rs9668337	A	G	0.0167	0.0153	0.2738	#NAME?	Hypothyroidism (congenital or acquired) || id:finn-b-HYPOTHYROIDISM	0.7221	finn-b-HYPOTHYROIDISM
rs11651052	G	A	-0.0001	0.0143	0.9931	#NAME?	Hypothyroidism (congenital or acquired) || id:finn-b-HYPOTHYROIDISM	0.6465	finn-b-HYPOTHYROIDISM

## Sheet: TableS5
Table S5. Information of identified SNPs in exposure (endometrial cancer) and outcome（ autoimmune hypothyroidism）.
SNP	effect_allele.outcome	other_allele.outcome	beta.outcome	se.outcome	pval.outcome	samplesize.outcome	outcome	eaf.outcome	id.outcome
rs882380	A	C	0.0055	0.0118	0.6406	#NAME?	Hypothyroidism, strict autoimmune || id:finn-b-E4_HYTHY_AI_STRICT	0.6113	finn-b-E4_HYTHY_AI_STRICT
rs17601876	G	A	0.0279	0.0115	0.0156401	#NAME?	Hypothyroidism, strict autoimmune || id:finn-b-E4_HYTHY_AI_STRICT	0.502	finn-b-E4_HYTHY_AI_STRICT
rs11651052	G	A	-0.0135	0.0121	0.2643	#NAME?	Hypothyroidism, strict autoimmune || id:finn-b-E4_HYTHY_AI_STRICT	0.6481	finn-b-E4_HYTHY_AI_STRICT
rs139584729	G	C	-0.0832	0.051	0.1024	#NAME?	Hypothyroidism, strict autoimmune || id:finn-b-E4_HYTHY_AI_STRICT	0.01317	finn-b-E4_HYTHY_AI_STRICT
rs4733613	G	C	0.0347	0.0172	0.0437703	#NAME?	Hypothyroidism, strict autoimmune || id:finn-b-E4_HYTHY_AI_STRICT	0.8673	finn-b-E4_HYTHY_AI_STRICT
rs148261157	A	G	0.0303	0.031	0.3293	#NAME?	Hypothyroidism, strict autoimmune || id:finn-b-E4_HYTHY_AI_STRICT	0.03612	finn-b-E4_HYTHY_AI_STRICT
rs1740828	A	G	-0.0063	0.0116	0.5871	#NAME?	Hypothyroidism, strict autoimmune || id:finn-b-E4_HYTHY_AI_STRICT	0.4955	finn-b-E4_HYTHY_AI_STRICT
rs2747716	G	A	0.0091	0.0118	0.4398	#NAME?	Hypothyroidism, strict autoimmune || id:finn-b-E4_HYTHY_AI_STRICT	0.4009	finn-b-E4_HYTHY_AI_STRICT
rs7981863	T	C	0.0186	0.0152	0.2213	#NAME?	Hypothyroidism, strict autoimmune || id:finn-b-E4_HYTHY_AI_STRICT	0.174	finn-b-E4_HYTHY_AI_STRICT
rs937213	C	T	-0.0043	0.0117	0.709	#NAME?	Hypothyroidism, strict autoimmune || id:finn-b-E4_HYTHY_AI_STRICT	0.4517	finn-b-E4_HYTHY_AI_STRICT
rs113998067	C	T	-0.0693	0.0389	0.0746896	#NAME?	Hypothyroidism, strict autoimmune || id:finn-b-E4_HYTHY_AI_STRICT	0.02274	finn-b-E4_HYTHY_AI_STRICT
rs9668337	A	G	0.0119	0.0129	0.3568	#NAME?	Hypothyroidism, strict autoimmune || id:finn-b-E4_HYTHY_AI_STRICT	0.7216	finn-b-E4_HYTHY_AI_STRICT
rs10835920	T	C	-0.0036	0.0124	0.7723	#NAME?	Hypothyroidism, strict autoimmune || id:finn-b-E4_HYTHY_AI_STRICT	0.3116	finn-b-E4_HYTHY_AI_STRICT
rs1679014	C	T	-0.0919	0.0261	0.000425696	#NAME?	Hypothyroidism, strict autoimmune || id:finn-b-E4_HYTHY_AI_STRICT	0.948	finn-b-E4_HYTHY_AI_STRICT
rs3184504	C	T	-0.1671	0.0117	5.42251e-46	#NAME?	Hypothyroidism, strict autoimmune || id:finn-b-E4_HYTHY_AI_STRICT	0.593	finn-b-E4_HYTHY_AI_STRICT
rs4767257	T	C	0.0198	0.0133	0.1371	#NAME?	Hypothyroidism, strict autoimmune || id:finn-b-E4_HYTHY_AI_STRICT	0.2524	finn-b-E4_HYTHY_AI_STRICT

## Sheet: Table S6
Table S6. Information of identified SNPs in exposure (hypothyroidism) and outcome（endometrioid endometrial cancer ）.
SNP	effect_allele.outcome	other_allele.outcome	beta.outcome	se.outcome	pval.outcome	samplesize.outcome	outcome	eaf.outcome	id.outcome
rs12175489	A	G	-0.0272772	0.0278373	0.327147	54884	Endometrial cancer (endometrioid histology) || id:ebi-a-GCST006465	0.123385	ebi-a-GCST006465
rs3008034	C	T	0.036863	0.0199179	0.0642066	54884	Endometrial cancer (endometrioid histology) || id:ebi-a-GCST006465	0.303467	ebi-a-GCST006465
rs10494077	A	G	5.76799e-05	0.0215002	0.997859	54884	Endometrial cancer (endometrioid histology) || id:ebi-a-GCST006465	0.233125	ebi-a-GCST006465
rs10974437	G	A	0.00073547	0.0209978	0.972059	54884	Endometrial cancer (endometrioid histology) || id:ebi-a-GCST006465	0.266024	ebi-a-GCST006465
rs7850258	G	A	-0.00198646	0.0189204	0.916383	54884	Endometrial cancer (endometrioid histology) || id:ebi-a-GCST006465	0.670916	ebi-a-GCST006465
rs2111485	G	A	-0.0228792	0.0185278	0.216884	54884	Endometrial cancer (endometrioid histology) || id:ebi-a-GCST006465	0.614578	ebi-a-GCST006465
rs78782944	T	C	-0.0207487	0.0414051	0.61629	54884	Endometrial cancer (endometrioid histology) || id:ebi-a-GCST006465	0.0682611	ebi-a-GCST006465
rs897586	A	G	-0.0191844	0.0186897	0.304671	54884	Endometrial cancer (endometrioid histology) || id:ebi-a-GCST006465	0.353789	ebi-a-GCST006465
rs11171710	A	G	-0.00230359	0.0182453	0.899529	54884	Endometrial cancer (endometrioid histology) || id:ebi-a-GCST006465	0.451327	ebi-a-GCST006465
rs17008423	T	C	-0.0284192	0.0233512	0.223591	54884	Endometrial cancer (endometrioid histology) || id:ebi-a-GCST006465	0.194706	ebi-a-GCST006465
rs1317983	C	T	0.0146902	0.0198793	0.459927	54884	Endometrial cancer (endometrioid histology) || id:ebi-a-GCST006465	0.694802	ebi-a-GCST006465
rs9277557	C	T	0.0290003	0.0214833	0.177049	54884	Endometrial cancer (endometrioid histology) || id:ebi-a-GCST006465	0.228353	ebi-a-GCST006465
rs7754251	C	G	0.000916242	0.0181866	0.959819	54884	Endometrial cancer (endometrioid histology) || id:ebi-a-GCST006465	0.567733	ebi-a-GCST006465
rs17364832	G	T	0.0130164	0.020186	0.519041	54884	Endometrial cancer (endometrioid histology) || id:ebi-a-GCST006465	0.272369	ebi-a-GCST006465
rs2553610	G	C	0.0304464	0.0182966	0.0961037	54884	Endometrial cancer (endometrioid histology) || id:ebi-a-GCST006465	0.406106	ebi-a-GCST006465
rs3087243	A	G	0.00490211	0.0180795	0.786281	54884	Endometrial cancer (endometrioid histology) || id:ebi-a-GCST006465	0.428363	ebi-a-GCST006465
rs7568275	C	G	0.0169234	0.0221407	0.444655	54884	Endometrial cancer (endometrioid histology) || id:ebi-a-GCST006465	0.77228	ebi-a-GCST006465
rs7599564	G	A	-0.0164605	0.0182071	0.365959	54884	Endometrial cancer (endometrioid histology) || id:ebi-a-GCST006465	0.602465	ebi-a-GCST006465
rs2476601	G	A	-0.0496699	0.029955	0.0972859	54884	Endometrial cancer (endometrioid histology) || id:ebi-a-GCST006465	0.898169	ebi-a-GCST006465
rs1534430	T	C	0.0366821	0.0183721	0.045867	54884	Endometrial cancer (endometrioid histology) || id:ebi-a-GCST006465	0.397859	ebi-a-GCST006465
rs9497965	T	C	0.00929501	0.0188139	0.621269	54884	Endometrial cancer (endometrioid histology) || id:ebi-a-GCST006465	0.392675	ebi-a-GCST006465
rs10760344	T	G	0.00819755	0.0188487	0.663625	54884	Endometrial cancer (endometrioid histology) || id:ebi-a-GCST006465	0.335632	ebi-a-GCST006465
rs1993945	T	A	0.0291623	0.0184951	0.11485	54884	Endometrial cancer (endometrioid histology) || id:ebi-a-GCST006465	0.380541	ebi-a-GCST006465
rs12348448	G	A	0.00261551	0.02147	0.90304	54884	Endometrial cancer (endometrioid histology) || id:ebi-a-GCST006465	0.418043	ebi-a-GCST006465
rs143117642	A	G	0.017585	0.0629326	0.779916	54884	Endometrial cancer (endometrioid histology) || id:ebi-a-GCST006465	0.0245919	ebi-a-GCST006465
rs17786733	A	T	0.0179868	0.0182398	0.324068	54884	Endometrial cancer (endometrioid histology) || id:ebi-a-GCST006465	0.401181	ebi-a-GCST006465
rs210192	G	A	0.00267443	0.0191246	0.888784	54884	Endometrial cancer (endometrioid histology) || id:ebi-a-GCST006465	0.336263	ebi-a-GCST006465
rs9271365	G	T	-0.0268666	0.0182828	0.141697	54884	Endometrial cancer (endometrioid histology) || id:ebi-a-GCST006465	0.42619	ebi-a-GCST006465
rs229531	C	T	0.00597318	0.0180633	0.740885	54884	Endometrial cancer (endometrioid histology) || id:ebi-a-GCST006465	0.423515	ebi-a-GCST006465
rs1203943	C	T	0.0531624	0.021764	0.0145787	54884	Endometrial cancer (endometrioid histology) || id:ebi-a-GCST006465	0.783461	ebi-a-GCST006465
rs1915930	T	G	-0.0514125	0.0186196	0.00575877	54884	Endometrial cancer (endometrioid histology) || id:ebi-a-GCST006465	0.545569	ebi-a-GCST006465
rs597808	G	A	0.0986557	0.0180715	4.78355e-08	54884	Endometrial cancer (endometrioid histology) || id:ebi-a-GCST006465	0.51889	ebi-a-GCST006465

## Sheet: Table S7
Table S7. Information of identified SNPs in exposure (hypothyroidism) and outcome（non-endometrioid endometrial cancer ）.
SNP	effect_allele.outcome	other_allele.outcome	beta.outcome	se.outcome	pval.outcome	samplesize.outcome	outcome	eaf.outcome	id.outcome
rs897586	A	G	-0.0782766	0.0455118	0.0854476	36677	Endometrial cancer (Non-endometrioid histology) || id:ebi-a-GCST006466	0.353789	ebi-a-GCST006466
rs1534430	T	C	0.000277436	0.0450125	0.995082	36677	Endometrial cancer (Non-endometrioid histology) || id:ebi-a-GCST006466	0.397859	ebi-a-GCST006466
rs9277557	C	T	-0.0217506	0.0515438	0.673037	36677	Endometrial cancer (Non-endometrioid histology) || id:ebi-a-GCST006466	0.228353	ebi-a-GCST006466
rs210192	G	A	-0.0200857	0.0465615	0.666191	36677	Endometrial cancer (Non-endometrioid histology) || id:ebi-a-GCST006466	0.336263	ebi-a-GCST006466
rs7850258	G	A	-0.0265668	0.04615	0.564843	36677	Endometrial cancer (Non-endometrioid histology) || id:ebi-a-GCST006466	0.670916	ebi-a-GCST006466
rs11171710	A	G	0.00974884	0.0449535	0.828313	36677	Endometrial cancer (Non-endometrioid histology) || id:ebi-a-GCST006466	0.451327	ebi-a-GCST006466
rs10760344	T	G	0.0253148	0.0458038	0.580482	36677	Endometrial cancer (Non-endometrioid histology) || id:ebi-a-GCST006466	0.335632	ebi-a-GCST006466
rs229531	C	T	-0.0513835	0.0439296	0.242131	36677	Endometrial cancer (Non-endometrioid histology) || id:ebi-a-GCST006466	0.423515	ebi-a-GCST006466
rs1993945	T	A	-0.042099	0.0454574	0.354384	36677	Endometrial cancer (Non-endometrioid histology) || id:ebi-a-GCST006466	0.380541	ebi-a-GCST006466
rs2111485	G	A	-0.0327433	0.0453583	0.470368	36677	Endometrial cancer (Non-endometrioid histology) || id:ebi-a-GCST006466	0.614578	ebi-a-GCST006466
rs78782944	T	C	0.0670805	0.102317	0.512072	36677	Endometrial cancer (Non-endometrioid histology) || id:ebi-a-GCST006466	0.0682611	ebi-a-GCST006466
rs17786733	A	T	0.0111856	0.0443442	0.800852	36677	Endometrial cancer (Non-endometrioid histology) || id:ebi-a-GCST006466	0.401181	ebi-a-GCST006466
rs3008034	C	T	-0.0233106	0.0492897	0.636263	36677	Endometrial cancer (Non-endometrioid histology) || id:ebi-a-GCST006466	0.303467	ebi-a-GCST006466
rs12175489	A	G	0.0795964	0.0645181	0.217312	36677	Endometrial cancer (Non-endometrioid histology) || id:ebi-a-GCST006466	0.123385	ebi-a-GCST006466
rs9271365	G	T	0.0225938	0.0439114	0.60688	36677	Endometrial cancer (Non-endometrioid histology) || id:ebi-a-GCST006466	0.42619	ebi-a-GCST006466
rs1203943	C	T	-0.0666487	0.0515205	0.195792	36677	Endometrial cancer (Non-endometrioid histology) || id:ebi-a-GCST006466	0.783461	ebi-a-GCST006466
rs2476601	G	A	-0.0302948	0.0728031	0.677323	36677	Endometrial cancer (Non-endometrioid histology) || id:ebi-a-GCST006466	0.898169	ebi-a-GCST006466
rs7599564	G	A	0.00241284	0.0443004	0.956564	36677	Endometrial cancer (Non-endometrioid histology) || id:ebi-a-GCST006466	0.602465	ebi-a-GCST006466
rs10974437	G	A	-0.0267784	0.052489	0.609931	36677	Endometrial cancer (Non-endometrioid histology) || id:ebi-a-GCST006466	0.266024	ebi-a-GCST006466
rs17364832	G	T	0.0466417	0.0482614	0.333825	36677	Endometrial cancer (Non-endometrioid histology) || id:ebi-a-GCST006466	0.272369	ebi-a-GCST006466
rs597808	G	A	0.106614	0.0440559	0.0155221	36677	Endometrial cancer (Non-endometrioid histology) || id:ebi-a-GCST006466	0.51889	ebi-a-GCST006466
rs7754251	C	G	-0.0715903	0.0444011	0.106885	36677	Endometrial cancer (Non-endometrioid histology) || id:ebi-a-GCST006466	0.567733	ebi-a-GCST006466
rs9497965	T	C	0.0440172	0.0460155	0.338782	36677	Endometrial cancer (Non-endometrioid histology) || id:ebi-a-GCST006466	0.392675	ebi-a-GCST006466
rs17008423	T	C	-0.0807258	0.0585973	0.168315	36677	Endometrial cancer (Non-endometrioid histology) || id:ebi-a-GCST006466	0.194706	ebi-a-GCST006466
rs1915930	T	G	-0.0771069	0.0455094	0.090207	36677	Endometrial cancer (Non-endometrioid histology) || id:ebi-a-GCST006466	0.545569	ebi-a-GCST006466
rs7568275	C	G	0.0361803	0.0546019	0.507574	36677	Endometrial cancer (Non-endometrioid histology) || id:ebi-a-GCST006466	0.77228	ebi-a-GCST006466
rs3087243	A	G	0.0139925	0.0440166	0.750566	36677	Endometrial cancer (Non-endometrioid histology) || id:ebi-a-GCST006466	0.428363	ebi-a-GCST006466
rs10494077	A	G	0.0417667	0.0526343	0.427471	36677	Endometrial cancer (Non-endometrioid histology) || id:ebi-a-GCST006466	0.233125	ebi-a-GCST006466
rs12348448	G	A	-0.0764254	0.052482	0.145331	36677	Endometrial cancer (Non-endometrioid histology) || id:ebi-a-GCST006466	0.418043	ebi-a-GCST006466
rs1317983	C	T	-0.0497556	0.0476584	0.296483	36677	Endometrial cancer (Non-endometrioid histology) || id:ebi-a-GCST006466	0.694802	ebi-a-GCST006466
rs2553610	G	C	-0.0346714	0.0449393	0.440401	36677	Endometrial cancer (Non-endometrioid histology) || id:ebi-a-GCST006466	0.406106	ebi-a-GCST006466

## Sheet: Table S8
Table S8. Information of identified SNPs in exposure (autoimmune hypothyroidism) and outcome（endometrioid endometrial cancer ）.
SNP	effect_allele.outcome	other_allele.outcome	beta.outcome	se.outcome	pval.outcome	samplesize.outcome	outcome	eaf.outcome	id.outcome
rs10517086	A	G	-0.0134622	0.0195668	0.491444	54884	Endometrial cancer (endometrioid histology) || id:ebi-a-GCST006465	0.29547	ebi-a-GCST006465
rs60026049	C	T	0.0438231	0.0519248	0.398684	54884	Endometrial cancer (endometrioid histology) || id:ebi-a-GCST006465	0.0320014	ebi-a-GCST006465
rs56983610	A	C	-0.00938459	0.0241256	0.697284	54884	Endometrial cancer (endometrioid histology) || id:ebi-a-GCST006465	0.163659	ebi-a-GCST006465
rs10494077	A	G	5.76799e-05	0.0215002	0.997859	54884	Endometrial cancer (endometrioid histology) || id:ebi-a-GCST006465	0.233125	ebi-a-GCST006465
rs2712172	A	G	-0.00623853	0.0203816	0.759539	54884	Endometrial cancer (endometrioid histology) || id:ebi-a-GCST006465	0.266587	ebi-a-GCST006465
rs7090504	A	T	-0.033038	0.0225101	0.142187	54884	Endometrial cancer (endometrioid histology) || id:ebi-a-GCST006465	0.196515	ebi-a-GCST006465
rs7850258	G	A	-0.00198646	0.0189204	0.916383	54884	Endometrial cancer (endometrioid histology) || id:ebi-a-GCST006465	0.670916	ebi-a-GCST006465
rs116909374	T	C	0.0989144	0.0607233	0.103327	54884	Endometrial cancer (endometrioid histology) || id:ebi-a-GCST006465	0.0297907	ebi-a-GCST006465
rs2402240	A	G	-0.00591714	0.0235027	0.801223	54884	Endometrial cancer (endometrioid histology) || id:ebi-a-GCST006465	0.19497	ebi-a-GCST006465
rs13152267	A	G	-0.0289039	0.0234855	0.21843	54884	Endometrial cancer (endometrioid histology) || id:ebi-a-GCST006465	0.193557	ebi-a-GCST006465
rs10410204	T	C	0.0290446	0.0186981	0.12034	54884	Endometrial cancer (endometrioid histology) || id:ebi-a-GCST006465	0.58995	ebi-a-GCST006465
rs12922725	G	A	0.000783636	0.0242318	0.974202	54884	Endometrial cancer (endometrioid histology) || id:ebi-a-GCST006465	0.742116	ebi-a-GCST006465
rs12091047	T	C	0.000719358	0.0190004	0.969799	54884	Endometrial cancer (endometrioid histology) || id:ebi-a-GCST006465	0.354635	ebi-a-GCST006465
rs76169968	A	G	0.000221268	0.0340973	0.994822	54884	Endometrial cancer (endometrioid histology) || id:ebi-a-GCST006465	0.0864135	ebi-a-GCST006465
rs9842232	G	C	0.0547708	0.0187194	0.00343479	54884	Endometrial cancer (endometrioid histology) || id:ebi-a-GCST006465	0.451731	ebi-a-GCST006465
rs244687	G	A	-0.0249322	0.0270915	0.357418	54884	Endometrial cancer (endometrioid histology) || id:ebi-a-GCST006465	0.865502	ebi-a-GCST006465
rs28366320	A	G	0.0219462	0.0200558	0.273844	54884	Endometrial cancer (endometrioid histology) || id:ebi-a-GCST006465	0.426892	ebi-a-GCST006465
rs7754251	C	G	0.000916242	0.0181866	0.959819	54884	Endometrial cancer (endometrioid histology) || id:ebi-a-GCST006465	0.567733	ebi-a-GCST006465
rs30233	A	G	-0.00220966	0.0180295	0.902457	54884	Endometrial cancer (endometrioid histology) || id:ebi-a-GCST006465	0.572528	ebi-a-GCST006465
rs12897126	A	T	-0.0312391	0.026281	0.234575	54884	Endometrial cancer (endometrioid histology) || id:ebi-a-GCST006465	0.869337	ebi-a-GCST006465
rs116269526	T	C	-0.0112886	0.0603577	0.851638	54884	Endometrial cancer (endometrioid histology) || id:ebi-a-GCST006465	0.026522	ebi-a-GCST006465
rs74745605	G	A	-0.0147106	0.0254077	0.5626	54884	Endometrial cancer (endometrioid histology) || id:ebi-a-GCST006465	0.168056	ebi-a-GCST006465
rs794999	G	A	0.012393	0.020588	0.547206	54884	Endometrial cancer (endometrioid histology) || id:ebi-a-GCST006465	0.750507	ebi-a-GCST006465
rs4853458	G	A	0.0163373	0.0221086	0.459935	54884	Endometrial cancer (endometrioid histology) || id:ebi-a-GCST006465	0.771826	ebi-a-GCST006465
rs7902146	T	C	0.0234941	0.0209747	0.262666	54884	Endometrial cancer (endometrioid histology) || id:ebi-a-GCST006465	0.743107	ebi-a-GCST006465
rs61938963	T	C	-0.0290118	0.0191243	0.129264	54884	Endometrial cancer (endometrioid histology) || id:ebi-a-GCST006465	0.333229	ebi-a-GCST006465
rs881858	A	G	0.0141403	0.0198241	0.475668	54884	Endometrial cancer (endometrioid histology) || id:ebi-a-GCST006465	0.6941	ebi-a-GCST006465
rs2476601	G	A	-0.0496699	0.029955	0.0972859	54884	Endometrial cancer (endometrioid histology) || id:ebi-a-GCST006465	0.898169	ebi-a-GCST006465
rs1990760	T	C	-0.018885	0.0185322	0.308185	54884	Endometrial cancer (endometrioid histology) || id:ebi-a-GCST006465	0.615951	ebi-a-GCST006465
rs1534430	T	C	0.0366821	0.0183721	0.045867	54884	Endometrial cancer (endometrioid histology) || id:ebi-a-GCST006465	0.397859	ebi-a-GCST006465
rs9497965	T	C	0.00929501	0.0188139	0.621269	54884	Endometrial cancer (endometrioid histology) || id:ebi-a-GCST006465	0.392675	ebi-a-GCST006465
rs9296422	C	G	0.0758448	0.02069	0.000246598	54884	Endometrial cancer (endometrioid histology) || id:ebi-a-GCST006465	0.246567	ebi-a-GCST006465
rs7043516	C	A	0.0248619	0.0269681	0.356581	54884	Endometrial cancer (endometrioid histology) || id:ebi-a-GCST006465	0.121463	ebi-a-GCST006465
rs10748781	A	C	-0.00872009	0.0186207	0.639568	54884	Endometrial cancer (endometrioid histology) || id:ebi-a-GCST006465	0.578381	ebi-a-GCST006465
rs10116520	G	A	0.00281186	0.0182903	0.877819	54884	Endometrial cancer (endometrioid histology) || id:ebi-a-GCST006465	0.387153	ebi-a-GCST006465
rs10118880	A	G	0.0120681	0.0197721	0.541622	54884	Endometrial cancer (endometrioid histology) || id:ebi-a-GCST006465	0.684705	ebi-a-GCST006465
rs1964690	G	C	-0.0156736	0.018291	0.391499	54884	Endometrial cancer (endometrioid histology) || id:ebi-a-GCST006465	0.393357	ebi-a-GCST006465
rs2856822	C	A	-0.002495	0.0199908	0.900676	54884	Endometrial cancer (endometrioid histology) || id:ebi-a-GCST006465	0.297478	ebi-a-GCST006465
rs13293763	C	G	0.0196214	0.0297173	0.509081	54884	Endometrial cancer (endometrioid histology) || id:ebi-a-GCST006465	0.102148	ebi-a-GCST006465
rs7320607	A	G	0.0132512	0.0200719	0.509133	54884	Endometrial cancer (endometrioid histology) || id:ebi-a-GCST006465	0.272461	ebi-a-GCST006465
rs4409785	C	T	-0.00200497	0.0247157	0.935345	54884	Endometrial cancer (endometrioid histology) || id:ebi-a-GCST006465	0.170489	ebi-a-GCST006465
rs11662485	A	G	-0.0730531	0.0452533	0.106459	54884	Endometrial cancer (endometrioid histology) || id:ebi-a-GCST006465	0.0495641	ebi-a-GCST006465
rs2983511	C	G	0.0364157	0.019925	0.0676052	54884	Endometrial cancer (endometrioid histology) || id:ebi-a-GCST006465	0.30321	ebi-a-GCST006465
rs2928167	G	A	-0.00703145	0.0268089	0.793106	54884	Endometrial cancer (endometrioid histology) || id:ebi-a-GCST006465	0.140446	ebi-a-GCST006465
rs1993945	T	A	0.0291623	0.0184951	0.11485	54884	Endometrial cancer (endometrioid histology) || id:ebi-a-GCST006465	0.380541	ebi-a-GCST006465
rs4549506	T	A	-0.0186462	0.0181769	0.304978	54884	Endometrial cancer (endometrioid histology) || id:ebi-a-GCST006465	0.507408	ebi-a-GCST006465
rs3775291	T	C	0.0241754	0.0194927	0.214891	54884	Endometrial cancer (endometrioid histology) || id:ebi-a-GCST006465	0.301824	ebi-a-GCST006465
rs11675342	T	C	0.0208769	0.018019	0.246617	54884	Endometrial cancer (endometrioid histology) || id:ebi-a-GCST006465	0.430597	ebi-a-GCST006465
rs9271365	G	T	-0.0268666	0.0182828	0.141697	54884	Endometrial cancer (endometrioid histology) || id:ebi-a-GCST006465	0.42619	ebi-a-GCST006465
rs229541	A	G	0.00546691	0.018066	0.762188	54884	Endometrial cancer (endometrioid histology) || id:ebi-a-GCST006465	0.419953	ebi-a-GCST006465
rs11571297	C	T	0.000586108	0.0180467	0.974091	54884	Endometrial cancer (endometrioid histology) || id:ebi-a-GCST006465	0.462889	ebi-a-GCST006465
rs1203943	C	T	0.0531624	0.021764	0.0145787	54884	Endometrial cancer (endometrioid histology) || id:ebi-a-GCST006465	0.783461	ebi-a-GCST006465
rs7310615	G	C	0.103137	0.0180093	1.02285e-08	54884	Endometrial cancer (endometrioid histology) || id:ebi-a-GCST006465	0.519437	ebi-a-GCST006465
rs11150188	G	A	0.0319312	0.0189357	0.0917382	54884	Endometrial cancer (endometrioid histology) || id:ebi-a-GCST006465	0.332888	ebi-a-GCST006465
rs61916675	G	A	0.00596981	0.0195572	0.760176	54884	Endometrial cancer (endometrioid histology) || id:ebi-a-GCST006465	0.330262	ebi-a-GCST006465

## Sheet: Table S9
Table S9. Information of identified SNPs in exposure (autoimmune hypothyroidism) and outcome（non-endometrioid endometrial cancer ）.
SNP	effect_allele.outcome	other_allele.outcome	beta.outcome	se.outcome	pval.outcome	samplesize.outcome	outcome	eaf.outcome	id.outcome
rs28366320	A	G	-0.0701303	0.0451594	0.120435	36677	Endometrial cancer (Non-endometrioid histology) || id:ebi-a-GCST006466	0.426892	ebi-a-GCST006466
rs2928167	G	A	0.0339634	0.0641668	0.5966	36677	Endometrial cancer (Non-endometrioid histology) || id:ebi-a-GCST006466	0.140446	ebi-a-GCST006466
rs9842232	G	C	0.0942546	0.0457313	0.039298	36677	Endometrial cancer (Non-endometrioid histology) || id:ebi-a-GCST006466	0.451731	ebi-a-GCST006466
rs1964690	G	C	-0.0910427	0.0446985	0.0416687	36677	Endometrial cancer (Non-endometrioid histology) || id:ebi-a-GCST006466	0.393357	ebi-a-GCST006466
rs7310615	G	C	0.107441	0.0439281	0.0144514	36677	Endometrial cancer (Non-endometrioid histology) || id:ebi-a-GCST006466	0.519437	ebi-a-GCST006466
rs13293763	C	G	0.0764646	0.0717704	0.286693	36677	Endometrial cancer (Non-endometrioid histology) || id:ebi-a-GCST006466	0.102148	ebi-a-GCST006466
rs7902146	T	C	0.0510554	0.051787	0.324195	36677	Endometrial cancer (Non-endometrioid histology) || id:ebi-a-GCST006466	0.743107	ebi-a-GCST006466
rs11150188	G	A	0.0117945	0.0462665	0.798781	36677	Endometrial cancer (Non-endometrioid histology) || id:ebi-a-GCST006466	0.332888	ebi-a-GCST006466
rs11675342	T	C	0.013958	0.0438016	0.749981	36677	Endometrial cancer (Non-endometrioid histology) || id:ebi-a-GCST006466	0.430597	ebi-a-GCST006466
rs1534430	T	C	0.000277436	0.0450125	0.995082	36677	Endometrial cancer (Non-endometrioid histology) || id:ebi-a-GCST006466	0.397859	ebi-a-GCST006466
rs4853458	G	A	0.0351602	0.0545612	0.519306	36677	Endometrial cancer (Non-endometrioid histology) || id:ebi-a-GCST006466	0.771826	ebi-a-GCST006466
rs61916675	G	A	-0.0613344	0.0484649	0.205677	36677	Endometrial cancer (Non-endometrioid histology) || id:ebi-a-GCST006466	0.330262	ebi-a-GCST006466
rs7850258	G	A	-0.0265668	0.04615	0.564843	36677	Endometrial cancer (Non-endometrioid histology) || id:ebi-a-GCST006466	0.670916	ebi-a-GCST006466
rs7090504	A	T	0.0555971	0.0535214	0.298905	36677	Endometrial cancer (Non-endometrioid histology) || id:ebi-a-GCST006466	0.196515	ebi-a-GCST006466
rs2402240	A	G	-0.0700182	0.0585741	0.231939	36677	Endometrial cancer (Non-endometrioid histology) || id:ebi-a-GCST006466	0.19497	ebi-a-GCST006466
rs61938963	T	C	-0.00654597	0.0467502	0.888644	36677	Endometrial cancer (Non-endometrioid histology) || id:ebi-a-GCST006466	0.333229	ebi-a-GCST006466
rs10748781	A	C	-0.121932	0.0448389	0.00654109	36677	Endometrial cancer (Non-endometrioid histology) || id:ebi-a-GCST006466	0.578381	ebi-a-GCST006466
rs10116520	G	A	0.0237418	0.0443997	0.592837	36677	Endometrial cancer (Non-endometrioid histology) || id:ebi-a-GCST006466	0.387153	ebi-a-GCST006466
rs10118880	A	G	0.0338566	0.0483586	0.483855	36677	Endometrial cancer (Non-endometrioid histology) || id:ebi-a-GCST006466	0.684705	ebi-a-GCST006466
rs1993945	T	A	-0.042099	0.0454574	0.354384	36677	Endometrial cancer (Non-endometrioid histology) || id:ebi-a-GCST006466	0.380541	ebi-a-GCST006466
rs244687	G	A	-0.00446777	0.0671502	0.946953	36677	Endometrial cancer (Non-endometrioid histology) || id:ebi-a-GCST006466	0.865502	ebi-a-GCST006466
rs4549506	T	A	-0.012254	0.0444555	0.78282	36677	Endometrial cancer (Non-endometrioid histology) || id:ebi-a-GCST006466	0.507408	ebi-a-GCST006466
rs1990760	T	C	-0.0502945	0.045202	0.265855	36677	Endometrial cancer (Non-endometrioid histology) || id:ebi-a-GCST006466	0.615951	ebi-a-GCST006466
rs794999	G	A	0.0196589	0.0502102	0.695404	36677	Endometrial cancer (Non-endometrioid histology) || id:ebi-a-GCST006466	0.750507	ebi-a-GCST006466
rs13152267	A	G	-0.0872473	0.0590015	0.139213	36677	Endometrial cancer (Non-endometrioid histology) || id:ebi-a-GCST006466	0.193557	ebi-a-GCST006466
rs7043516	C	A	0.0718712	0.0643881	0.264329	36677	Endometrial cancer (Non-endometrioid histology) || id:ebi-a-GCST006466	0.121463	ebi-a-GCST006466
rs76169968	A	G	0.121278	0.0816477	0.137442	36677	Endometrial cancer (Non-endometrioid histology) || id:ebi-a-GCST006466	0.0864135	ebi-a-GCST006466
rs12897126	A	T	0.00212693	0.0651875	0.973971	36677	Endometrial cancer (Non-endometrioid histology) || id:ebi-a-GCST006466	0.869337	ebi-a-GCST006466
rs9271365	G	T	0.0225938	0.0439114	0.60688	36677	Endometrial cancer (Non-endometrioid histology) || id:ebi-a-GCST006466	0.42619	ebi-a-GCST006466
rs3775291	T	C	-0.0229276	0.048104	0.633629	36677	Endometrial cancer (Non-endometrioid histology) || id:ebi-a-GCST006466	0.301824	ebi-a-GCST006466
rs56983610	A	C	0.0515872	0.0577551	0.371747	36677	Endometrial cancer (Non-endometrioid histology) || id:ebi-a-GCST006466	0.163659	ebi-a-GCST006466
rs1203943	C	T	-0.0666487	0.0515205	0.195792	36677	Endometrial cancer (Non-endometrioid histology) || id:ebi-a-GCST006466	0.783461	ebi-a-GCST006466
rs12922725	G	A	-0.0396522	0.0571872	0.488074	36677	Endometrial cancer (Non-endometrioid histology) || id:ebi-a-GCST006466	0.742116	ebi-a-GCST006466
rs116909374	T	C	0.0912996	0.150285	0.543512	36677	Endometrial cancer (Non-endometrioid histology) || id:ebi-a-GCST006466	0.0297907	ebi-a-GCST006466
rs11571297	C	T	0.0301794	0.0440526	0.493296	36677	Endometrial cancer (Non-endometrioid histology) || id:ebi-a-GCST006466	0.462889	ebi-a-GCST006466
rs10517086	A	G	0.0471737	0.0471083	0.316639	36677	Endometrial cancer (Non-endometrioid histology) || id:ebi-a-GCST006466	0.29547	ebi-a-GCST006466
rs2476601	G	A	-0.0302948	0.0728031	0.677323	36677	Endometrial cancer (Non-endometrioid histology) || id:ebi-a-GCST006466	0.898169	ebi-a-GCST006466
rs7320607	A	G	0.0464184	0.0480904	0.334428	36677	Endometrial cancer (Non-endometrioid histology) || id:ebi-a-GCST006466	0.272461	ebi-a-GCST006466
rs60026049	C	T	0.120142	0.126373	0.341761	36677	Endometrial cancer (Non-endometrioid histology) || id:ebi-a-GCST006466	0.0320014	ebi-a-GCST006466
rs7754251	C	G	-0.0715903	0.0444011	0.106885	36677	Endometrial cancer (Non-endometrioid histology) || id:ebi-a-GCST006466	0.567733	ebi-a-GCST006466
rs881858	A	G	-0.0507933	0.0474939	0.284857	36677	Endometrial cancer (Non-endometrioid histology) || id:ebi-a-GCST006466	0.6941	ebi-a-GCST006466
rs9497965	T	C	0.0440172	0.0460155	0.338782	36677	Endometrial cancer (Non-endometrioid histology) || id:ebi-a-GCST006466	0.392675	ebi-a-GCST006466
rs2983511	C	G	-0.0228346	0.0493068	0.643284	36677	Endometrial cancer (Non-endometrioid histology) || id:ebi-a-GCST006466	0.30321	ebi-a-GCST006466
rs229541	A	G	-0.0532169	0.0439339	0.225782	36677	Endometrial cancer (Non-endometrioid histology) || id:ebi-a-GCST006466	0.419953	ebi-a-GCST006466
rs30233	A	G	0.033764	0.0439216	0.442052	36677	Endometrial cancer (Non-endometrioid histology) || id:ebi-a-GCST006466	0.572528	ebi-a-GCST006466
rs2712172	A	G	-0.00233944	0.0495551	0.962347	36677	Endometrial cancer (Non-endometrioid histology) || id:ebi-a-GCST006466	0.266587	ebi-a-GCST006466
rs10494077	A	G	0.0417667	0.0526343	0.427471	36677	Endometrial cancer (Non-endometrioid histology) || id:ebi-a-GCST006466	0.233125	ebi-a-GCST006466
rs4409785	C	T	0.0630911	0.0603591	0.295902	36677	Endometrial cancer (Non-endometrioid histology) || id:ebi-a-GCST006466	0.170489	ebi-a-GCST006466
rs9296422	C	G	0.0800079	0.049923	0.109018	36677	Endometrial cancer (Non-endometrioid histology) || id:ebi-a-GCST006466	0.246567	ebi-a-GCST006466
rs74745605	G	A	-0.0514078	0.0639152	0.421216	36677	Endometrial cancer (Non-endometrioid histology) || id:ebi-a-GCST006466	0.168056	ebi-a-GCST006466
rs10410204	T	C	0.0425032	0.0461445	0.357003	36677	Endometrial cancer (Non-endometrioid histology) || id:ebi-a-GCST006466	0.58995	ebi-a-GCST006466
rs11662485	A	G	0.0140255	0.109607	0.898179	36677	Endometrial cancer (Non-endometrioid histology) || id:ebi-a-GCST006466	0.0495641	ebi-a-GCST006466
rs2856822	C	A	-0.0206274	0.0476674	0.665206	36677	Endometrial cancer (Non-endometrioid histology) || id:ebi-a-GCST006466	0.297478	ebi-a-GCST006466
rs12091047	T	C	0.0489245	0.0463247	0.290913	36677	Endometrial cancer (Non-endometrioid histology) || id:ebi-a-GCST006466	0.354635	ebi-a-GCST006466
rs116269526	T	C	0.0433527	0.156892	0.782301	36677	Endometrial cancer (Non-endometrioid histology) || id:ebi-a-GCST006466	0.0265409	ebi-a-GCST006466

## Sheet: Table S10
Table S10. Information of identified SNPs in exposure (endometrioid endometrial cancer ) and outcome（ hypothyroidism ）.
SNP	effect_allele.outcome	other_allele.outcome	beta.outcome	se.outcome	pval.outcome	samplesize.outcome	outcome	eaf.outcome	id.outcome
rs882380	A	C	-0.0064	0.0139	0.6442	#NAME?	Hypothyroidism (congenital or acquired) || id:finn-b-HYPOTHYROIDISM	0.6094	finn-b-HYPOTHYROIDISM
rs9639594	A	G	0.0201	0.0155	0.1963	#NAME?	Hypothyroidism (congenital or acquired) || id:finn-b-HYPOTHYROIDISM	0.2655	finn-b-HYPOTHYROIDISM
rs113998067	C	T	-0.0582	0.0463	0.2084	#NAME?	Hypothyroidism (congenital or acquired) || id:finn-b-HYPOTHYROIDISM	0.0226	finn-b-HYPOTHYROIDISM
rs2414098	C	T	0.0253	0.0142	0.0742592	#NAME?	Hypothyroidism (congenital or acquired) || id:finn-b-HYPOTHYROIDISM	0.6382	finn-b-HYPOTHYROIDISM
rs937213	C	T	-0.0064	0.0137	0.641501	#NAME?	Hypothyroidism (congenital or acquired) || id:finn-b-HYPOTHYROIDISM	0.4514	finn-b-HYPOTHYROIDISM
rs7981863	T	C	-0.0051	0.0179	0.7771	#NAME?	Hypothyroidism (congenital or acquired) || id:finn-b-HYPOTHYROIDISM	0.1757	finn-b-HYPOTHYROIDISM
rs4733613	G	C	0.0224	0.0204	0.2717	#NAME?	Hypothyroidism (congenital or acquired) || id:finn-b-HYPOTHYROIDISM	0.8686	finn-b-HYPOTHYROIDISM
rs28628347	G	A	-0.0168	0.0139	0.2267	#NAME?	Hypothyroidism (congenital or acquired) || id:finn-b-HYPOTHYROIDISM	0.5994	finn-b-HYPOTHYROIDISM
rs3184504	C	T	-0.1629	0.0138	2.28087e-32	#NAME?	Hypothyroidism (congenital or acquired) || id:finn-b-HYPOTHYROIDISM	0.5877	finn-b-HYPOTHYROIDISM
rs1740828	A	G	-0.0098	0.0136	0.4741	#NAME?	Hypothyroidism (congenital or acquired) || id:finn-b-HYPOTHYROIDISM	0.4951	finn-b-HYPOTHYROIDISM
rs11263763	A	G	0.0011	0.0142	0.9359	#NAME?	Hypothyroidism (congenital or acquired) || id:finn-b-HYPOTHYROIDISM	0.6444	finn-b-HYPOTHYROIDISM

[truncated: 3 more sheets: Table S11, Table S12, Table S13]
